# Supplementary material for: Hepatitis B Virus Variants with Multiple Insertions and/or Deletions in the X Open Reading Frame 3′ End: Common Members of Viral Quasispecies in Chronic Hepatitis B Patients
Source: Biomedicines. 2022 May 21;10(5):1194. doi: 10.3390/biomedicines10051194 (PMC9139148; doi:10.3390/biomedicines10051194)
Supplement: Supplementary file 1 [file biomedicines-10-01194-s001.zip]

Archive with 1 entries (1 files):
- biomedicines-1685779-supplementary.xlsx
