# Supplementary material for: Hepatitis B Virus Variants with Multiple Insertions and/or Deletions in the X Open Reading Frame 3′ End: Common Members of Viral Quasispecies in Chronic Hepatitis B Patients
Source: Biomedicines. 2022 May 21;10(5):1194. doi: 10.3390/biomedicines10051194 (PMC9139148; doi:10.3390/biomedicines10051194)
Supplement: Supplementary file 1 [file biomedicines-10-01194-s001.zip › biomedicines-1685779-supplementary.xlsx]

## Sheet: Table S1
Table S1. Biosample accession numbers of next-generation sequencing raw data. The reads obtained, including primer sequences, spanned between positions 1578-1936 of hepatitis B virus (HBV) genome. We analyzed insertions and deletions from position 1596 to 1912 (HBV X gene 3’ end region). The reads of each patient are tagged with a different multiplex identifier sequence, contiguous to the 3' end …
Patient	Biosample accession number	Multiplex Identifier (MID)
1	SAMN25689276	TCGTCGCTCG
2	SAMN25689277	TACTCTCGTG
3	SAMN25689278	TGATACGTCT
4	SAMN25689279	ACGAGTGCGT
5	SAMN25689280	TCTCTATGCG
6	SAMN25689279	ACGCTCGACA
7	SAMN25689280	AGCACTGTAG
8	SAMN25689277	AGTACGCTAT
9	SAMN25689279	AGACGCACTC
10	SAMN25689279	AGCACTGTAG
11	SAMN25689277	ACGCGAGTAT
12	SAMN25689276	TGTACTACTC
13	SAMN25689276	ACTACTATGT
14	SAMN25689279	ATCAGACACG
15	SAMN25689277	ACGACTACAG
16	SAMN25689277	ACTGTACAGT
17	SAMN25689279	ATATCGCGAG
18	SAMN25689281	TAGAGACGAG
19	SAMN25689278	CGTGTCTCTA
20	SAMN25689277	ACTACTATGT
21	SAMN25689279	CGTGTCTCTA
22	SAMN25689279	ATACGACGTA
23	SAMN25689279	TGATACGTCT
24	SAMN25689279	CATAGTAGTG
25	SAMN25689277	AGCGTCGTCT
26	SAMN25689282	ACGCGAGTAT
27	SAMN25689279	CGAGAGATAC
28	SAMN25689277	ATAGAGTACT
29	SAMN25689277	CAGTAGACGT
30	SAMN25689277	CGTAGACTAG
31	SAMN25689282	TCTACGTAGC
32	SAMN25689277	TAGAGACGAG
33	SAMN25689283	ACGAGTGCGT
34	SAMN25689277	TGTACTACTC
35	SAMN25689279	CTCGCGTGTC
36	SAMN25689279	TCTACGTAGC
37	SAMN25689282	TAGAGACGAG
38	SAMN25689276	CGTGTCTCTA
39	SAMN25689283	ACGCTCGACA
40	SAMN25689283	AGACGCACTC
41	SAMN25689278	AGCACTGTAG
42	SAMN25689284	TCACGTACTA
43	SAMN25689278	ATACGACGTA
44	SAMN25689279	CGTCTAGTAC
45	SAMN25689277	AGACTATACT
46	SAMN25689282	CGTAGACTAG
47	SAMN25689284	TACGAGTATG
48	SAMN25689277	TCGTCGCTCG
49	SAMN25689277	ACATACGCGT
50	SAMN25689277	TACGAGTATG

## Sheet: Table S2
Table S2. Reference sequences of hepatitis B virus genotypes A, D/E and F used for alignining forward and reverse haplotypes of each sample, with abundances not below 0.1%. The same reference sequences were used to assess insertions and deletions of consensus haplotypes, common to both strands. Abbreviation: RefSeq indicates Reference Sequence.
RefSeq.ID	Sequence	Genotype	Accession Numbers
1	TCTGCACGTTGCATGGAGACCACCGTGAACGCCCATCAGATCCTGCCCAAGGTCTTACATAAGAGGACTCTTGGACTCCCAGCAATGTCAACGACCGACCTTGAGGCCTACTTCAAAGACTGTGTGTTTAAGGACTGGGAGGAGCTGGGGGAGGAGATTAGGTTAAAGGTCTTTGTATTAGGAGGCTGTAGGCATAAATTGGTCTGCGCACCAGCACCATGCAACTTTTTCACCTCTGCCTAATCATCTCTTGTACATGTCCCACTGTTCAAGCCTCCAAGCTGTGCCTTGGGTGGCTTTGGGGCATGGACATTGAC	A	AJ309371, X02763, X51970, Z72479, AY233278, AB241115, AY738141, AB194952, AB194951, AY934764, FJ692609, FJ692613, GQ331047, GQ331048
2	TCTGCACGTCGCATGGAGACCACCGTGAACGCCCACCAAATATTGCCCAAGGTCTTACATAAGAGGACTCTTGGACTCTCTGCAATGTCAACGACCGACCTTGAGGCATACTTCAAAGACTGTTTGTTTAAAGACTGGGAGGAGTTGGGGGAGGAGATTAGGTTAAAGGTCTTTGTACTAGGAGGCTGTAGGCATAAATTGGTCTGCGCACCAGCACCATGCAACTTTTTCACCTCTGCCTAATCATCTCTTGTTCATGTCCTACTGTTCAAGCCTCCAAGCTGTGCCTTGGGTGGCTTTGGGGCATGGACATTGAC	D/E*	X75664, FJ349237, AM494694, HM363569, FJ349226, X75657, DQ060828, JQ000008, V01460, X59795, X97848, X80926, Z35716, AY233291, AB048702, AB033559, DQ315779, AB033558, FJ904430, AM494716
3	TCTGCACGTCGCATGGAGACCACCGTGAACGCCCCTCGAAGCTTGCCAACAGTCTTACATAAGCGGACTCTTGGACTTTCAGGAAGGTCAATCACCTGGATCGAAGAATACATCAAAGACTGTGTATTTAAGGACTGGGAGGAGCTGGGGGAGGAGATTAGGTTAAAGGTCTTTGTATTAGGAGGCTGTAGGCATAAATTGGTCTGTTCACCAGCACCATGCAACTTTTTCACCTCTGCCTAATCATCTTTTGTTCATGTCCTACTGTTCAAGCCTCCAAGCTGTGCCTTGGGTGGCTTTGGGGCATGGACATTGAC	F	X75663, AB036910, AY311369, X69798, HE974368, EU366116, HE981184, HM590471, DQ823095, AY090459, AY090455, AB036915, DQ823090, AB166850
* This RefSeq was the result of hepatitis B virus genotypes D and E patterns, since they cluster togheter in a phylogenetical in the region of HBV genome analyzed (nucleotides 1596 to 1912) as described in Caballero, A.; et al. Complex Genotype Mixtures Analyzed by Deep Sequencing in Two Different Regions of Hepatitis B Virus. PLoS One 2015, 10, e0144816, doi:10.1371/journal.pone.0144816.

## Sheet: Table S3
Table S3. Description of 103 different single insertions (Ins) or deletions (Del), or combinations of them that affected the HBx coding region, identified in the 50 patients studied. For each Ins, Del or combinations of both, maximum (Max) and minimum (Min) percentages (%) of HPL and reads per sample are shown when they were identified in at least 2 paients, and median and interquartile range (IQ…
ID	Description	Ins (nt length)	Del (nt length)	N Patients	% of 50 patients	Patient ID	N HPL	% of 1039 HPL	Min % HPL/Sample	Median % HPL/Sample (IQR)	Max % HPL/Sample	N Reads	% of 960921 Reads	Min % Reads/Sample	Median % Reads/Sample (IQR)	Max % Reads/Sample	HBX stop codon	N HPL	Alternative HBX stop codon	N HPL
1	Del 1603-1646		44	1	2	25	1	0.10				220	0.02				80	1
2	Ins 1616C	1		1	2	29	1	0.10				26	<0.01				95	1
3	Ins 1619C	1		2	4	15.27	2	0.19	5.26		16.67	226	0.02	0.37		0.45	95	2
4	Ins 1628 GTGAACGCC Del 1825	9	1	1	2	15	1	0.10				752	0.08				182	1
5	Ins 1628 GTGAACGCC	9		1	2	15	1	0.10				121	0.01				158	1
6	Del 1630		1	1	2	9	1	0.10				49	0.01				129	1
7	Ins 1630 A	1		1	2	50	1	0.10				232	0.02				95	1
8	Ins 1632 A	1		1	2	44	1	0.10				106	0.01				95	1
9	Ins 1644 AGGTCTTACATAAGAGGACTCTTGGACT Del 1757-1773	28	17	1	2	32	1	0.10				1727	0.18				104	1
10	Ins 1644 AGGTCTTACATAAGAGGACTCTTGGACT	28		1	2	32	1	0.10				97	0.01				104	1
11	Del 1646		1	6	12	6, 14, 23, 24, 25, 44	6	0.58	1.82	6.55 (2.82-10.42)	16.67	952	0.10	0.29	0.44 (0.37-0.56)	0.68	129	6
12	Ins 1647 TCTTACATAAGAGGACTCTTGGAC Del 1627+1758-1777	24	1+20	1	2	2	17	1.64				9479	0.99				156	17
13	Ins 1647 TCTTACATAAGAGGACTCTTGGAC Del 1628+1758-1777+1909-1911	24	1+20+3	1	2	2	3	0.29				1404	0.15				156	3
14	Ins 1647 TCTTACATAAGAGGACTCTTGGAC Del 1627+1746+1758-1777	24	1+1+20	1	2	2	2	0.19				519	0.05				135	2
15	Ins 1647 TCTTACATAAGAGGACTCTTGGAC Del 1627+1728+1758-1777	24	1+1+20	1	2	2	1	0.10				280	0.03				135	1
16	Ins 1647 TCTTACATAAGAGGACTCTTGGAC+1825C Del 1633+1758-1767	24+1	1+10	1	2	2	2	0.19				370	0.04				176	2
17	Ins 1647 TCTTACATAAGAGGACTCTTGGAC Del 1629+1758-1787	24	1+30	1	2	2	1	0.10				183	0.02				177	1
18	Ins 1647 TCTTACATAAGAGGACTCTTGGAC Del 1633+1719+1758-1777	24	1+1+20	1	2	2	1	0.10				130	0.01				125	1
19	Ins 1647 TCTTACATAAGAGGACTCTTGGAC+ 1675 T Del 1627+1758-1777	24+1	1+20	1	2	2	1	0.10				105	0.01				139	1
20	Ins 1647 TCTTACATAAGAGGACTCTTGGAC+ 1825 C Del 1627+1758-1777	24+1	1+20	1	2	2	1	0.10				78	0.01				363	1
21	Ins 1647 TCTTACATAAGAGGACTCTTGGAC Del 1627	24	1	1	2	2	1	0.10				76	0.01				137	1
22	Ins 1647 TCTTACATAAGAGGACTCTTGGAC Del 1627+1749+1758-1777	24	1+1+20	1	2	2	1	0.10				68	0.01				135	1
23	Del 1671		1	1	2	35	1	0.10				66	0.01				129	1
24	Ins 1673 GTCTTACATAAGAGGACTCTTGGACTC Del 1763-1770	27	8	1	2	36	1	0.10				45	0.01				144	1
25	Del 1674		1	1	2	15	1	0.10				182	0.02				129	1
26	Ins 1675 GTCTTACATAAGAGGACTCTTGGACTCT Del 1756-1772	28	17	1	2	46	1	0.10				102	0.01				104	1
27	Ins 1676 CATCAGAGGACTCTTGGACTCTCT Del 1627+1758-1777	24	1+20	1	2	2	5	0.48				738	0.08				156	5
28	Del 1692		1	1	2	49	1	0.10				25	<0.01				109	1
29	Ins 1693 A	1		1	2	26	1	0.10				52	0.01				109	1
30	Ins 1697 TT Del 1692	2	1	6	12	6, 8, 11, 20, 25, 27	6	0.58	2.17	7.50 (6.08-14.58)	16.67	645	0.07	0.31	0.47 (0.36-0.56)	0.73	109	6
31	Ins 1697 A	1		1	2	42	1	0.10				32	<0.01				118	1
32	Ins 1697 TT+1703 GCC Del 1692	2+3	1	1	2	50	1	0.10				156	0.02				118	1
33	Ins 1702 C	1		2	4	32.48	2	0.19	2.56		4.76	286	0.03	0.37		0.97	118	2
34	Del 1703		1	1	2	15	1	0.10				186	0.02				129	1
35	Del 1726		1	1	2	17	1	0.10				148	0.02				129	1
36	Del 1727		1	1	2	38	1	0.10				147	0.02				129	1
37	Ins 1739 G	1		9	18	1, 8, 22, 28, 34, 39, 41, 45, 50	11	1.06	5.88	8.33 (7.14-14.29)	22.22	663	0.07	0.29	0.31 (0.29-0.52)	1.16	128	11
38	Ins 1746 G /T	1		7	14	1, 5, 17, 22, 27, 28, 37	7	0.67	2.78	10 (6.72-12.70)	16.67	612	0.06	0.30	0.38 (0.32-0.41)	0.46	128	7
39	Del 1746		1	3	6	12, 13, 32	3	0.29	2.56		25.00	320	0.03	0.37		0.54	129	3
40	Del 1749		1	7	14	4, 40, 22, 29, 34, 45, 50	8	0.77	3.45	6.67 (5.21-11.31)	22.22	699	0.07	0.30	0.36 (0.35-0.49)	0.67	129	8
41	Ins 1751 G	1		3	6	4, 8, 15	3	0.29	3.45		5.88	229	0.02	0.25		0.44	128	3
42	Del 1754-1762		9	1	2	47	3	0.29				228	0.02				152	3
43	Del 1756-1774		19	1	2	32	1	0.10				144	0.02				173	1
44	Del 1757-1777		21	2	4	2, 32	3	0.29	1.82		5.13	589	0.06	0.73		1.37	131	3
45	Del 1757-1763		7	2	4	25, 29	2	0.19	2.17		4.55	261	0.03	0.37		0.52	132	2
46	Del 1757-1773		17	1	2	32	1	0.10				179	0.02				132	1
47	Del 1757-1764		8	1	2	47	4	0.39				378	0.04				135	3	87	1
48	Del 1758-1765		8	1	2	47	2	0.19				334	0.04				135	2
49	Del 1759-1765		7	2	4	7, 47	2	0.19	2.00		2.63	199	0.02	0.38		1.73	132	2
50	Del 1760-1769		10	1	2	47	2	0.19				101	0.01				131	2
51	Del 1763-1770		8	10	20	3, 5, 18, 19, 25, 33, 36, 37, 40, 42	22	2.12	2.17	5.51 (3.01-8.17)	19.44	4945	0.52	0.26	1.75 (0.90-2.15)	18.29	135	21	122	1
52	Del 1763-1772		10	1	2	47	1	0.10				31	<0.01				131	1
53	Del 1764-1771		8	1	2	33	1	0.10				126	0.01				135	1
54	Del 1766		1	1	2	30	1	0.10				1855	0.19				134	1
55	Del 1766-1773		8	4	8	32, 36, 37, 46	6	0.58	2.33	4.06 (2.50-5.56)	5.56	1229	0.13	0.32	1.13 (0.40-1.95)	2.29	135	5	99	1
56	Del 1767-1775		9	1	2	33	2	0.19				415	0.04				152	2
57	Del 1768-1776		9	1	2	25	1	0.10				230	0.02				132	1
58	Ins 1768 GTT /ATT	3		2	4	36, 42	4	0.39	4.17		8.33	286	0.03	0.26		3.44	156	4
59	Ins 1781 C	1		5	10	9, 22, 34, 37, 44	5	0.48	2.78	8.33 (4.76-8.33)	14.29	1080	0.11	0.41	0.57 (0.55-0.66)	1.04	138	5
60	Ins 1785 C	1		2	4	7, 47	2	0.19	2.00		4.76	73	0.01	0.29		0.35	140	2
61	Del 1801-1817		17	1	2	36	1	0.10				89	0.01				174	1
62	Del 1802-1806+1810+1815-1817		5+1+3	1	2	2	1	0.10				83	0.01				152	1
63	Del 1802-1819		18	1	2	36	1	0.10				31	<0.01				149	1
64	Del 1805-1824		20	1	2	15	1	0.10				318	0.03				355	1
65	Del 1808-1823		16	1	2	13	1	0.10				87	0.01				174	1
66	Del 1808-1831		24	1	2	13	1	0.10				46	0.01				147	1
67	Del 1809-1822		14	1	2	33	1	0.10				72	0.01				357	1
68	Del 1810-1825		16	2	4	9, 29	2	0.19	4.55		4.76	123	0.01	0.43		0.59	174	2
69	Del 1815-1831		17	1	2	13	1	0.10				58	0.01				356	1
70	Del 1815-1819		5	1	2	47	1	0.10				60	0.01				360	1
71	Del 1816-1824		9	1	2	33	1	0.10				87	0.01				152	1
72	Ins 1817 T	1		4	8	12, 29, 42, 48	4	0.39	4.17	4.65 (4.45-9.82)	25.00	408	0.04	0.31	0.83 (0.60-0.97)	1.00	149	4
73	Del 1818-1819		2	1	2	29	1	0.10				25	<0.01				361	1
74	Ins 1820 C	1		7	14	2, 5, 7, 9, 23, 35, 48	7	0.67	1.82	4.35 (1.91-4.76)	7.14	1363	0.14	0.29	0.42 (0.40-0.88)	2.80	362	6	175	1
75	Ins 1820 CT	2		2	4	32, 36	2	0.19	2.56		2.78	148	0.02	0.33		0.50	180	2
76	Ins 1820 CTT	3		1	2	35	1	0.10				236	0.03				156	1
77	Ins 1821 ATCA	4		1	2	47	1	0.10				40	<0.01				363	1
78	Ins 1822 C	1		1	2	23	1	0.10				92	0.01				362	1
79	Ins 1822 TTTCTTTCTTC	11		1	2	29	1	0.10				67	0.01				183	1
80	Ins 1822 CT Del 1763-1770	2	8	1	2	42	1	0.10				60	0.01				135	1
81	Ins 1822 TTTCACCACTTTTTCACCTC Del 1763-1770+1900-1911	20	8+12	1	2	42	1	0.10				43	<0.01				135	1
82	Ins 1822 CTT Del 1909-1911	3	3	1	2	49	1	0.10				18	<0.01				156	1
83	Del 1824-1840		17	1	2	39	1	0.10				765	0.08				356	1
84	Ins 1825 T	1		19	38	3, 8, 9, 15, 17, 18, 19, 23, 25, 33, 35, 36, 37, 39, 46, 47, 48, 49, 50	23	2.21	1.82	4.76 (2.78-6.90)	18.18	13049	1.36	0.31	1.52 (0.72-2.12)	22.90	362	21	175	2
85	Del 1825		1	10	20	4, 7, 15, 18, 20, 32, 42, 43, 46, 47	13	1.25	2.33	4.08 (2.84-5.08)	20.00	3690	0.38	0.29	0.43 (0.39-0.80)	15.52	179	13
86	Ins 1825 TT	2		4	8	8, 23, 32, 39	4	0.39	1.82	4.22 (2.38-6.5)	8.33	699	0.07	0.29	0.81 (0.40-1.53)	2.61	180	4
87	Ins 1825 T Del 1763-1770	1	8	1	2	33	1	0.10				54	0.01				135	1
88	Ins 1826 C /T	1		9	18	7, 13, 23, 29, 32, 39, 41, 48, 50	11	1.06	1.82	4.76 (2.56-8.33)	14.29	1680	0.18	0.28	0.60 (0.38-0.88)	3.25	362	11
89	Ins 1826 TTC	3		2	4	20, 41	2	0.19	6.67		7.14	2643	0.28	2.63		11.19	156	2
90	Ins 1826 C Del 1763-1770	1	8	1	2	42	1	0.10				282	0.03				135	1
91	Del 1827-1833		7	1	2	5	1	0.10				141	0.02				177	1
92	Del 1827-1831		5	4	8	7, 9, 25, 46	5	0.48	2.00	3.34 (2.24-4.45)	4.76	955	0.10	0.43	0.85 (0.57-1.31)	1.98	360	5
93	Ins 1827 ATTTTCA Del 1906-1911	7	6	3	6	9, 16, 46	3	0.29	2.33		4.76	567	0.06	0.71		0.78	157	3
94	Del 1827-1843		17	1	2	9	1	0.10				71	0.01				356	1
95	Del 1827-1835		9	1	2	29	1	0.10				31	<0.01				152	1
96	Ins 1828 TTTTTCAA	8		1	2	37	1	0.10				202	0.02				183	1
97	Del 1831-1832		2	1	2	41	1	0.10				790	0.08				361	1
98	Ins 1832 CT	2		1	2	23	1	0.10				136	0.01				180	1
99	Ins 1832 CCTCT	5		2	4	23, 35	3	0.29	1.82		14.29	1468	0.15	0.30		5.62	181	3
100	Ins 1832 CCTCT Del 1763-1770	5	8	1	2	36	1	0.10				49	0.01				135	1
101	Ins 1832 CCTCT Del 1907-1911	5	5	2	4	46, 48	2	0.19	2.33		4.76	174	0.02	0.60		0.67	207	2
102	Ins 1837 ATCATCTCTTGTAGCCTA	18		2	4	23, 40	3	0.29	1.82		5.88	1210	0.13	2.66		2.80	155	3
103	Ins 1838 A	1		5	10	21, 23, 25, 40, 46	7	0.67	1.82	2.33 (2.17-5.88)	8.82	2852	0.30	0.52	1.22 (0.86-2.65)	10.41	155	7

## Sheet: Table S4
Table S4. Description of 39 different single insertions (Ins) or deletions (Del), or combinations of them that affected the region encompassing the four TATA-like boxes (TA) of the core promoter, between nucleotides 1751 and 1787. Each of them is colored according to the effects of Ins, Del or combinations of them over TA1-4. Abbreviations: IDs, indicates code to identify single Ins or Del, or co…
ID	Description	HBX stop codon	N Patients	Patient ID	N Reads	N HPL	Alternative HBX stop codon	N HPL
9	Ins 1644 AGGTCTTACATAAGAGGACTCTTGGACT Del 1757-1773	104	1	32	1727	1
12	Ins 1647 TCTTACATAAGAGGACTCTTGGAC Del 1627+1758-1777	156	1	2	9479	17
13	Ins 1647 TCTTACATAAGAGGACTCTTGGAC Del 1628+1758-1777+1909-1911	156	1	2	1404	3
14	Ins 1647 TCTTACATAAGAGGACTCTTGGAC Del 1627+1746+1758-1777	135	1	2	519	2
15	Ins 1647 TCTTACATAAGAGGACTCTTGGAC Del 1627+1728+1758-1777	135	1	2	280	1
16	Ins 1647 TCTTACATAAGAGGACTCTTGGAC + 1825 C Del 1633+1758-1767	176	1	2	370	2
17	Ins 1647 TCTTACATAAGAGGACTCTTGGAC Del 1629+1758-1787	177	1	2	183	1
18	Ins 1647 TCTTACATAAGAGGACTCTTGGAC Del 1633+1719+1758-1777	125	1	2	130	1
19	Ins 1647 TCTTACATAAGAGGACTCTTGGAC+ 1675 T Del 1627+1758-1777	139	1	2	105	1
20	Ins 1647 TCTTACATAAGAGGACTCTTGGAC+ 1825 C Del 1627+1758-1777	363	1	2	78	1
22	Ins 1647 TCTTACATAAGAGGACTCTTGGAC Del 1627+1749+1758-1777	135	1	2	68	1
24	Ins 1673 GTCTTACATAAGAGGACTCTTGGACTC Del 1763-1770	144	1	36	45	1
26	Ins 1675 GTCTTACATAAGAGGACTCTTGGACTCT Del 1756-1772	104	1	46	102	1
27	Ins 1676 CATCAGAGGACTCTTGGACTCTCT Del 1627+1758-1777	156	1	2	738	5
41	Ins 1751 G	128	3	4, 8, 15	229	3
42	Del 1754-1762	152	1	47	228	3
43	Del 1756-1774	173	1	32	144	1
44	Del 1757-1777	131	2	2, 32	589	3
45	Del 1757-1763	132	2	25, 29	261	2
46	Del 1757-1773	132	1	32	179	1
47	Del 1757-1764	135	1	47	312	3	87	1
48	Del 1758-1765	135	1	47	334	2
49	Del 1759-1765	132	2	7, 47	199	2
50	Del 1760-1769	131	1	47	101	2
51	Del 1763-1770	135	10	3, 5, 18, 19, 25, 33, 36, 37, 40, 42	4866	21	122	1
52	Del 1763-1772	131	1	47	31	1
53	Del 1764-1771	135	1	33	126	1
54	Del 1766	134	1	30	1855	1
55	Del 1766-1773	135	4	32, 36, 37, 46	906	5	99	1
56	Del 1767-1775	152	1	33	415	2
57	Del 1768-1776	132	1	25	230	1
58	Ins 1768 GTT /ATT	156	2	36, 42	286	4
59	Ins 1781 C	138	5	9, 22, 34, 37, 44	1080	5
60	Ins 1785 C	140	2	7, 47	73	2
80	Ins 1822 CT Del 1763-1770	135	1	42	60	1
81	Ins 1822 TTTCACCACTTTTTCACCTC Del 1763-1770+1900-1911	135	1	42	43	1
87	Ins 1825 T Del 1763-1770	135	1	33	54	1
90	Ins 1826 C Del 1763-1770	135	1	42	282	1
100	Ins 1832 CCTCT Del 1763-1770	135	1	36	49	1
	Insertion in TA1 (nt 1750-1755)
	Partial or total TA1 or TA2 (nt 1758-1762) elimination
	Partial or total TA2+TA3 (nt 1758-1775) elimination
	TA2+TA3 Fusion
	Partial or total TA3 (nt 1771-1775) elimination
	No TA affected
